# Supplementary material for: World-wide distributions of lactase persistence alleles and the complex effects of recombination and selection
Source: Hum Genet. 2017 Oct 23;136(11):1445–53. doi: 10.1007/s00439-017-1847-y (PMC5702378; doi:10.1007/s00439-017-1847-y)
Supplement: Supplementary file 2 — Supplementary material 2 (XLS 135 kb) [file 439_2017_1847_MOESM2_ESM.xls]

## Sheet: Suppl. Table 2a
Supplementary Table 2a: Newly reported population samples used in Table 1, and their collection location. The subset for haplotype analysis is shown in Supplementary Table 4.
Region	Country	Population/Subregion	Number of chromosomes	-14011 C>T	-13915 T>G	-13910 C>T	-13907 C>G	-13906 T>A	-13779 G>C	-13744 C>G	-13730 T>G	-13603 C>T	-13495 C>T	Rare alleles
Northwest/	Germany	Germans	60	-	-	0.55	-	-	-	-	-	-	0.616667
Central Europe		Sorbs	64	-	-	0.5	-	-	-	-	-	-	0.616667
(Europe-N)	Ireland	Irish	68	-	-	0.955882	-	-	-	-	-	-	0.96875
	Netherlands	Frisians	58	-	-	0.810345	-	-	-	-	-	-	0.844828
	Norway	Norwegians	88	-	-	0.840909	-	-	-	-	-	-	0.875
	Slovakia	Roma	64	-	-	0.0625	-	-	-	-	-	-	0.4
	Sweden	Sami	60	0.0333333	-	0.293103	-	-	-	-	-	-	0.75
		Swedes	74	-	-	0.777778	-	-	-	-	-	-	0.90625
	UK	Ashkenazi-Jews	38	-	-	0.105263	-	-	-	-	-	-	0.157895	-13914 G>A
		English	102	-	-	0.745098	-	-	-	-	-	-	0.784314	-14062 G>A, - 14028 T>C
	other		68	-	-	0.691176	-	-	-	-	-	-	0.727273
Total			744
South Europe	Greece	Greeks	120	0.00833333	-	0.15	-	-	-	-	0.00833333	-	0.305556
(Europe-S)	Italy	Tyroleans Bozen	80	0.0125	-	0.15	-	-	-	-	-	-	0.368421
		Tyroleans Gadertal	76	-	-	0.421053	-	-	-	-	-	-	0.513889
		Tyroleans Vinschgau	102	-	-	0.362745	-	-	-	-	-	-	0.520833
	Portugal	Portuguese	96	-	-	0.4375	-	-	-	-	-	-	0.486486
	Spain	Catalans	58	-	-	0.258621	-	-	-	-	-	-	0.363636
		Spanish	62	-	-	0.403226	-	-	-	-	-	-	0.5
Total			594
East/	Belarus	Belarusians	100	0.01	-	0.23	-	-	-	-	-	-	0.476744
Southeast	Macedonia	Macedonians	100	-	-	0.24	-	-	-	-	-	-	0.397959
(Europe-E)	Romania	Romanians	118	-	-	0.169492	-	-	-	-	-	-	0.277778	-13753 C>T
	Russia	Erzya	42	-	-	0.142857	-	-	-	-	-	-	0.333333
		Moksha	32	0.03125	-	0.40625	-	-	-	-	-	-	0.53125
		Russians Perm	46	-	-	0.23913	-	-	-	-	-	-	0.394737
	Ukraine	Ukrainians	74	0.0135135	-	0.256757	-	-	-	-	-	-	0.378788
	other		38	-	-	0.289474	-	-	-	-	-	-	0.444444
Total			550
Middle East	Cyprus	Greek Cypriots	120	-	-	0.00833333	-	-	-	-	-	-	0.269231
(M-East)	Iran	Iranians	154	0.00649351	0.00649351	0.0324675	-	-	-	-	-	-	0.233766
	Kuwait	Kuwaiti	66	-	0.25	0.030303	-	-	-	-	0.0151515	0.0151515	0.140625	-14009 T>G, -13693 G>A
	Syria	Syrians	140	-	0.0285714	0.0214286	-	-	0.00724638	-	-	-	0.230769
	Turkey	Anatolian-Turks	116	-	-	0.0775862	-	-	-	-	-	-	0.225
	Yemen	Yemeni Hadramaut	166	-	0.240964	0.0180723	0.0120482	-	0.0301205	0.0060241	0.0060241	-	0.209877	-14010 G>C, -13806 A>G
		Yemeni Sena	68	-	0.294118	0.147059	-	-	-	0.0588235	0.0294118	0.0588235	0.294118
	other		62	-	0.0483871	0.0645161	0.016129	-	-	-	-	-	0.344828
Total			892
West Asia	Armenia	Armenians	102	-	-	0.176471	-	-	-	-	-	-	0.333333
(Asia-W)	Azerbaijan	Azeri	80	-	-	0.0125	-	-	-	-	-	-	0.171053
	Georgia	Georgians	108	-	-	0.0754717	-	-	-	-	-	-	0.292683
Total			290
Central/	Afghanistan	Pashtuns/Afghans	32	-	-	0.0625	-	-	-	-	-	-	0.375
South Asia		Tadjiks	28	-	-	0.25	-	-	-	-	-	-	0.464286	-13964 C>A
(Asia-S)		Uzbeks	54	-	-	0.240741	-	-	-	-	-	-	0.462963
	India	North Indians	120	-	-	0.2	-	-	-	-	-	-	0.41
		South Indians	102	-	-	0.117647	-	-	0.0294118	-	-	-	0.45
	Nepal	Nepalese	38	-	-	0.342105	-	0.0263158	-	-	-	-	0.526316
		Tharu	80	-	-	0.175	-	-	-	-	-	-	0.320513
	Uzbekistan	Uzbeks	76	-	-	0.0394737	-	-	-	-	-	-	0.269231
	other		32	-	-	0.1875	-	-	-	-	-	-	0.5
Total			562
Central/East/	Mongolia	Khalka	114	0.00877193	-	0.0263158	-	-	-	-	-	-	0.413462
Southeast		Mongols	52	-	-	0.0384615	-	-	-	-	-	-	0.416667
(Asia-E)	Russia	Northern Yakuts	22	-	-	0.136364	-	-	-	-	-	-	0.5
		Yakuts	110	-	-	0.055	-	-	-	-	-	-	0.443
	Singapore	Han-Chinese	98	-	-	0.0408163	-	0.0104167	-	-	-	-	0.382353	-13771 A>G
		Japanese	84	-	-	-	-	-	-	-	-	-	0.333333	-14010G>A, -13926 A>C
Total			480

## Sheet: Suppl. Table 2b
Supplementary Table 2b: The 837 samples used for EHH
Region	Country	Population/Subregion	Number of chromosomes
Africa	Cameroon	Mambila	40
	Ethiopia	Afar	120
		Amhara	76
		Oromo	122
		Shabo	42
	Ghana	Asante	40
	Malawi	Chewa	40
	Sudan	Beni Amer	128
		Jaali	76
	Tanzania	Chagga	82
Central-Asia	Mongolia	Khalka	34
	Nepal	Tharu	38
Europe	UK	Northern Europeans	36
	Italy	Italians, Naples	30
	Norway	Norwegians	40
	Romania	Romanians	40
	Ukraine	Ukrainians	38
Middle East	Iran	Iranians	76
	Israel	Israeli Arabs	38
		Israeli Bedouin	30
		Palestinians	38
	Jordan	Jordanian Bedouin	44
	Kuwait	Kuwaiti	50
	Saudi Arabia	Saudi Bedouin	38
	Syria	Syrians	78
	Turkey	Anatolian-Turks	40
	Yemen	Yemeni Hadramaut	156
		Yemeni Sena	64
Total chromosomes			1674

## Sheet: Suppl. Table 3
Supplementary Table 3 . Old world Database of functional LP alleles
						rs145946881	ss820486563	rs41380347	rs4988235	rs41525747	*	*
Continent/Region	Country	Population/Region	Longitude	Latitude	Number of chromosomes	-14010 G>C	-14009 T>G	-13915 T>G	-13910 C>T	-13907 C>G	Sum of all LP assoicated alleles	LP phenotype calculated from Genotype	REFERENCE
Africa	Algeria	Algerian	-1.315	34.8783	21	-	-	-	0.333	-	0.333	0.555111	Mulcare (2006) PhD thesis, UCL
Africa	Algeria	Berber Mzab	3.67854	32.4891	66	-	-	0	0.17	0	0.17	0.3111	Myles et al. (2005) Hum Genet. 117, 34
Africa	Algeria	Mozabite	3.67854	32.4891	60	-	-	-	0.217	-	0.217	0.386911	Bersaglieri et al. (2004) Am J Hum Genet. 74, 1111
Africa	Algeria	Mozabite Berbers	3.67347	32.4909	44	0	0	0	0.227273	0	0.227273	0.402893	Ranciaro et al. (2014) Am J Hum Genet. 94, 496
Africa	Angola	!Xun	17.6985	-14.6594	40	0.05	0	0	0	0	0.05	0.0975	Breton et al. (2014) Curr Biol. 24, 852
Africa	Angola	!Xuun	15.99	-16.34	72	0.014	0	0	0	0	0.014	0.027804	Pinto et al. (2016) Am J Phys Anthropol. 161, 436
Africa	Angola	Himba	12.58	-16.98	138	0.087	0	0	0.00725	0	0.09425	0.179617	Pinto et al. (2016) Am J Phys Anthropol. 161, 436
Africa	Angola	Kuvale	12.1522	-15.1961	108	0.06	-	0	0	0	0.06	0.1164	Coelho et al. (2009) BMC Evol Biol. 9, 80
Africa	Angola	Kuvale	12.95	-15.64	162	0.037	0	0	0.00617	0	0.04317	0.0844764	Pinto et al. (2016) Am J Phys Anthropol. 161, 436
Africa	Angola	Kwepe	12.11	-15.78	68	0.044	0	0	0	0	0.044	0.086064	Pinto et al. (2016) Am J Phys Anthropol. 161, 436
Africa	Angola	Kwisi	12.62	-15.92	40	0.175	0	0	0	0	0.175	0.319375	Pinto et al. (2016) Am J Phys Anthropol. 161, 436
Africa	Angola	Nyaneka-Nkhumbi	12.1522	-15.1961	306	0.03	-	0	0	0	0.03	0.0591	Coelho et al. (2009) BMC Evol Biol. 9, 80
Africa	Angola	Ovimbundu	12.1522	-15.1961	192	0.01	-	0	0	0	0.01	0.0199	Coelho et al. (2009) BMC Evol Biol. 9, 80
Africa	Angola	Tjimba	12.65	-17.06	30	0.233	0	0	0	0	0.233	0.411711	Pinto et al. (2016) Am J Phys Anthropol. 161, 436
Africa	Angola	Twa	13.44	-16.7	36	0.194	0	0	0	0	0.194	0.350364	Pinto et al. (2016) Am J Phys Anthropol. 161, 436
Africa	Angola, Namibia Botswana	Khwe	23.5729	-17.8682	38	0.026	0	0	0	0	0.026	0.051324	Breton et al. (2014) Curr Biol. 24, 852
Africa	Botswana	/Gui and //Ganab	24.0488	-23.4223	40	0.075	0	0	0	0	0.075	0.144375	Breton et al. (2014) Curr Biol. 24, 852
Africa	Botswana	Buga	22.313	-18.48	18	0	0	0	0	0	0	0	Macholdt et al. (2014) Curr Biol. 24, 875
Africa	Botswana	G|ui	22.687	-22.051	34	0.088	0	0	0	0	0.088	0.168256	Macholdt et al. (2014) Curr Biol. 24, 875
Africa	Botswana	Gǁana	22.687	-22.051	20	0.2	0	0	0	0	0.2	0.36	Macholdt et al. (2014) Curr Biol. 24, 875
Africa	Botswana	Ju|'hoan_North	21.237	-20.236	42	0.024	0	0	0	0	0.024	0.047424	Macholdt et al. (2014) Curr Biol. 24, 875
Africa	Botswana	Ju|'hoan_South	21.237	-20.236	52	0.058	0	0	0	0	0.058	0.112636	Macholdt et al. (2014) Curr Biol. 24, 875
Africa	Botswana	Kgalagadi	23.016	-24.892	40	0	0	0	0	0	0	0	Macholdt et al. (2014) Curr Biol. 24, 875
Africa	Botswana	Naro	21.368	-22.01	38	0.053	0	0	0	0	0.053	0.103191	Macholdt et al. (2014) Curr Biol. 24, 875
Africa	Botswana	Shua	24.95	-20.803	54	0.074	0	0	0	0	0.074	0.142524	Macholdt et al. (2014) Curr Biol. 24, 875
Africa	Botswana	Taa_East	23.016	-24.892	22	0.045	0	0	0	0	0.045	0.087975	Macholdt et al. (2014) Curr Biol. 24, 875
Africa	Botswana	Taa_North	21.412	-22.964	22	0	0	0	0	0	0	0	Macholdt et al. (2014) Curr Biol. 24, 875
Africa	Botswana	Taa_West	20.182	-23.791	40	0.025	0	0	0	0	0.025	0.049375	Macholdt et al. (2014) Curr Biol. 24, 875
Africa	Botswana	Tshwa	24.95	-20.803	30	0.167	0	0	0	0	0.167	0.306111	Macholdt et al. (2014) Curr Biol. 24, 875
Africa	Botswana	Tswana	25.895	-23.711	36	0.028	0	0	0	0	0.028	0.055216	Macholdt et al. (2014) Curr Biol. 24, 875
Africa	Botswana	ǁAni	22.313	-18.48	22	0.091	0	0	0	0	0.091	0.173719	Macholdt et al. (2014) Curr Biol. 24, 875
Africa	Botswana	ǂHoan	23.016	-24.892	14	0	0	0	0	0	0	0	Macholdt et al. (2014) Curr Biol. 24, 875
Africa	Cameroon	Arabic Baggara	14.6667	11.3333	62	0	0.016	0.0322581	0.0806452	0	0.128903	0.24119	Ranciaro et al. (2014) Am J Hum Genet. 94, 496
Africa	Cameroon	Bakola	10.4167	3.08333	56	0	0	0	0	0	0	0	Ranciaro et al. (2014) Am J Hum Genet. 94, 496
Africa	Cameroon	Fulani	14.15	11.05	102	0	0	0	0.391	0	0.391	0.629119	Ingram et al. (2007) Hum Genet. 120, 779
Africa	Cameroon	Fulani	14.5	10.5	48	0	0	0	0.229167	0	0.229167	0.405816	Ranciaro et al. (2014) Am J Hum Genet. 94, 496
Africa	Cameroon	Fulbe	14.15	11.05	102	-	-	-	0.205882	-	0.205882	0.369377	Coelho et al. (2005) Hum Genet. 117, 329
Africa	Cameroon	Hausa	11.55	6.46667	36	-	-	-	0.139	-	0.139	0.258679	Mulcare et al. (2004) Am J Hum Genet. 74, 1102
Africa	Cameroon	Mambila	12.5	6	134	0	0	0	0	0	0	0	Jones et al. (2015) Hum Genet. 134, 917
Africa	Cameroon	Mandara	14.2417	10.9781	42	0	0	0	0	0	0	0	Ranciaro et al. (2014) Am J Hum Genet. 94, 496
Africa	Cameroon	Nso	10.6667	6.2	252	-	-	-	0	-	0	0	Mulcare et al. (2004) Am J Hum Genet. 74, 1102
Africa	Cameroon	Ouldoume	14.2417	10.9781	36	0	0	0	0	0	0	0	Ranciaro et al. (2014) Am J Hum Genet. 94, 496
Africa	Cameroon	Pygmy	14.7521	2.91828	36	0	0	0	0	0	0	0	Jones et al. (2015) Hum Genet. 134, 917
Africa	Cameroon	Shuwa Arabs	14.5	13	124	0	0	0.0806452	0.016129	0	0.0967742	0.184183	Jones et al. (2015) Hum Genet. 134, 917
Africa	Cameroon	Yamba	11.55	6.46667	42	-	-	-	0	-	0	0	Mulcare et al. (2004) Am J Hum Genet. 74, 1102
Africa	Chad	Abbala	15.31	14.12	54	0	0.037	0.463	0.019	0	0.519	0.768639	Priehodová et al. (2014) Hum Biol. 86, 7
Africa	Chad	Baggara2	17.95	13.18	100	-	-	0.26	-	-	0.26	0.4524	Priehodová et al. (2017) Am J Hum Biol. 29
Africa	Chad	Boulala	17.5379	12.885	44	0	0	0	0.0227273	0	0.0227273	0.044938	Ranciaro et al. (2014) Am J Hum Genet. 94, 496
Africa	Chad	Laka	15.965	7.8778	46	0	0	0	0	0	0	0	Ranciaro et al. (2014) Am J Hum Genet. 94, 496
Africa	Chad	Ngambay	16.3199	8.98327	48	0	0	0	0	0	0	0	Ranciaro et al. (2014) Am J Hum Genet. 94, 496
Africa	Congo	Brazzaville	15.2833	-4.26667	104	0	0	0	0	0	0	0	Jones et al. (2015) Hum Genet. 134, 917
Africa	Congo	Manyanga	14.164	-4.9119	22	0	0	0	0	0	0	0	Breton et al. (2014) Curr Biol. 24, 852
Africa	Congo	Mbuti	29.9667	1.85	30	0	0	0	0	0	0	0	Ranciaro et al. (2014) Am J Hum Genet. 94, 496
Africa	Egypt	Egyptian Arabs	28.66	28.02	68	0	0.059	0.015	0	0	0.074	0.142524	Priehodová et al. (2014) Hum Biol. 86, 7
Africa	Ethiopia	Afar	41.3604	11.6021	152	0.00657895	0.00657895	0.184211	0.0131579	0.243421	0.453947	0.701827	Jones et al. (2015) Hum Genet. 134, 917
Africa	Ethiopia	Amhara	38.6595	9.86919	152	0	0.0263158	0.0394737	0	0.0592105	0.125	0.234375	Jones et al. (2015) Hum Genet. 134, 917
Africa	Ethiopia	Amhara (phenotyped)	38.6595	9.86919	108	0	0.046	0.056	0	0.019	0.121	0.227359	Jones et al. (2013) Am J Hum Genet. 93, 538
Africa	Ethiopia	Amhara, Tigray and Oromo	32	15	80	-	-	0.1	0	0.1125	0.2125	0.379844	Hassan et al. (2016) BMC Res Notes. 9, 8
Africa	Ethiopia	Anuak	34.4122	7.95324	138	0	0	0	0	0	0	0	Jones et al. (2015) Hum Genet. 134, 917
Africa	Ethiopia	Beta Israel (Ethiopian Jews)	37.4667	12.6	36	0	0	0.0277778	0	0.0833333	0.111111	0.209877	Ranciaro et al. (2014) Am J Hum Genet. 94, 496
Africa	Ethiopia	Maale	36.6433	5.71481	132	0	0.0530303	0.0378788	0	0.0227273	0.113636	0.21436	Jones et al. (2015) Hum Genet. 134, 917
Africa	Ethiopia	Manjo	36.2333	7.26667	80	0	0.025	0	0	0.0125	0.0375	0.0735938	Jones et al. (2015) Hum Genet. 134, 917
Africa	Ethiopia	Nuer	34.5833	8.25	74	0	0	0	0	0	0	0	Jones et al. (2015) Hum Genet. 134, 917
Africa	Ethiopia	Oromo	37.3082	7.83736	152	0.0131579	0.0328947	0.0723684	0	0.0657895	0.184211	0.334488	Jones et al. (2015) Hum Genet. 134, 917
Africa	Ethiopia	Shabo	35.4069	7.5612	48	0	0	0	0	0	0	0	Jones et al. (2015) Hum Genet. 134, 917
Africa	Ethiopia	Somali	41.867	9.583	74	0.027	0.013	0.041	0	0.095	0.176	0.321024	Ingram (2009) J Mol Evol. 69, 579
Africa	Ethiopia	Somali (phenotyped)	41.867	9.583	188	0.0053191	0.0159574	0.0531914	0.0212766	0.0691489	0.164893	0.302597	Ingram (2009) J Mol Evol. 69, 579, corrected Liebert
Africa	Ethiopia	Suri	35.5874	6.997	100	0.04	0	0	0	0	0.04	0.0784	Jones et al. (2015) Hum Genet. 134, 917
Africa	Ethiopia	Oromo (phenotyped)	37.3082	7.83736	150	0.007	0.033	0.133	0	0.053	0.226	0.400924	Jones et al. (2013) Am J Hum Genet. 93, 538
Africa	Ethiopia	Tigray	39.4735	13.4961	88	0	0.034	0.114	0	0.193	0.341	0.565719	Jones et al. (2013) Am J Hum Genet. 93, 538
Africa	Ethiopia	Wolayta	37.7616	6.83915	52	0.019	0.039	0.115	0	0.078	0.251	0.438999	Jones et al. (2013) Am J Hum Genet. 93, 538
Africa	Ghana	Akan	-1.02319	7.94653	392	0	-	0	0	0	0	0	Torniainen et al. (2009) BMC Genet. 10, 31
Africa	Ghana	Asante	-0.55	6.17	70	0	0	0	0	0	0	0	Jones et al. (2015) Hum Genet. 134, 917
Africa	Ghana	Builsa	-1.2891	10.527	42	0	0	0	0	0	0	0	Jones et al. (2015) Hum Genet. 134, 917
Africa	Kenya	Bajun	40.1191	-3.21748	10	0	0	0	0	0	0	0	Ranciaro et al. (2014) Am J Hum Genet. 94, 496
Africa	Kenya	Boni	40.4884	-2.21445	48	0.208333	0	0	0	0	0.208333	0.373264	Ranciaro et al. (2014) Am J Hum Genet. 94, 496
Africa	Kenya	Borana	38.0156	2.33306	34	0.0882353	0	0.0882353	0	0.117647	0.294118	0.50173	Ranciaro et. al. (2014) Am J Hum Genet. 94, 496, and Tishkoff et al. (2007) Nat Genet. 39, 31
Africa	Kenya	Burji	37.7833	5.59972	16	0.0625	0	0.0625	0	0	0.125	0.234375	Ranciaro et. al. (2014) Am J Hum Genet. 94, 496, and Tishkoff et al. (2007) Nat Genet. 39, 31
Africa	Kenya	Dikri Maasai	37.163	0.39608	2	0	0	0	0	0	0	0	Ranciaro et al. (2014) Am J Hum Genet. 94, 496
Africa	Kenya	Elmolo	36.6833	2.83306	32	0.21875	0	0.03125	0	0	0.25	0.4375	Ranciaro et. al. (2014) Am J Hum Genet. 94, 496, and Tishkoff et al. (2007) Nat Genet. 39, 31
Africa	Kenya	Gabra/Gabramigos	37.0667	3.31667	82	0.0487805	0	0.195122	0	0.0853659	0.329268	0.550119	Ranciaro et. al. (2014) Am J Hum Genet. 94, 496, and Tishkoff et al. (2007) Nat Genet. 39, 31
Africa	Kenya	Garreh	39.2433	3.47306	38	0	0	0.157895	0	0.0789474	0.236842	0.41759	Ranciaro et al. (2014) Am J Hum Genet. 94, 496
Africa	Kenya	Il'gwesi Maasai	37.1442	0.366667	22	0.681818	0	0	0	0	0.681818	0.89876	Ranciaro et. al. (2014) Am J Hum Genet. 94, 496, and Tishkoff et al. (2007) Nat Genet. 39, 31
Africa	Kenya	Ilchamus Maasai	36.08	0.513056	20	0.55	0	0	0	0.05	0.6	0.84	Ranciaro et. al. (2014) Am J Hum Genet. 94, 496, and Tishkoff et al. (2007) Nat Genet. 39, 31
Africa	Kenya	Kikuyu	37.1496	-0.7189	14	0.5	0	0	0	0	0.5	0.75	Ranciaro et. al. (2014) Am J Hum Genet. 94, 496, and Tishkoff et al. (2007) Nat Genet. 39, 31
Africa	Kenya	Konso	37.4833	5.25	24	0.0833333	0	0.0833333	0	0	0.166667	0.305556	Ranciaro et. al. (2014) Am J Hum Genet. 94, 496, and Tishkoff et al. (2007) Nat Genet. 39, 31
Africa	Kenya	Luo	34.5311	-0.114722	44	0.0454545	0	0	0	0	0.0454545	0.088843	Ranciaro et al. (2014) Am J Hum Genet. 94, 496
Africa	Kenya	Marakwet	35.2567	1.08611	14	0.357143	0	0.0714286	0	0	0.428571	0.673469	Ranciaro et. al. (2014) Am J Hum Genet. 94, 496, and Tishkoff et al. (2007) Nat Genet. 39, 31
Africa	Kenya	Mumonyot Maasai	37.1442	0.433333	14	0.5	0	0	0	0.0714286	0.571429	0.816327	Ranciaro et. al. (2014) Am J Hum Genet. 94, 496, and Tishkoff et al. (2007) Nat Genet. 39, 31
Africa	Kenya	Nandi	35.1838	0.1066	8	0.25	-	0	0	0	0.25	0.4375	Tishkoff et al. (2007) Nat Genet. 39, 31
Africa	Kenya	Ogiek	35.8256	-0.369167	22	0.363636	0	0	0	0	0.363636	0.595041	Ranciaro et. al. (2014) Am J Hum Genet. 94, 496, and Tishkoff et al. (2007) Nat Genet. 39, 31
Africa	Kenya	Orma	40.4379	-2.3858	48	0.229167	0	0.125	0	0.0208333	0.375	0.609375	Ranciaro et al. (2014) Am J Hum Genet. 94, 496
Africa	Kenya	Pare Kenya	37.7614	-3.48306	36	0.194444	0	0	0	0	0.194444	0.35108	Ranciaro et al. (2014) Am J Hum Genet. 94, 496
Africa	Kenya	Pokomo	40.1191	-3.21748	14	0	0	0	0	0	0	0	Ranciaro et al. (2014) Am J Hum Genet. 94, 496
Africa	Kenya	Pokot	36.0903	0.683333	28	0.285714	0	0.0357143	0	0	0.321429	0.539541	Ranciaro et. al. (2014) Am J Hum Genet. 94, 496, and Tishkoff et al. (2007) Nat Genet. 39, 31
Africa	Kenya	Purko Maasai	36.0903	0.683333	2	1	-	0	0	0	1	1	Tishkoff et al. (2007) Nat Genet. 39, 31Tishkoff et al. (2007) Nat Genet. 39, 31Tishkoff et al. (2007) Nat Genet. 39, 31Tishkoff et al. (2007) Nat Genet. 39, 31Tishkoff et al. (2007) Nat Genet. 39, 31Tishkoff et al. (2007) Nat Genet. 39, 31Tishkoff et al. (2007) Nat Genet. 39, 31Tishkoff et al. (2007) Nat Genet. 39, 31Tishkoff et al. (2007) Nat Genet. 39, 31Tishkoff et al. (2007) Nat Genet. 39, 3…
Africa	Kenya	Rendille	37.5814	2.50611	24	0.0833333	0	0.0833333	0	0.0416667	0.208333	0.373264	Ranciaro et. al. (2014) Am J Hum Genet. 94, 496, and Tishkoff et al. (2007) Nat Genet. 39, 31
Africa	Kenya	Sabaot	35.2567	1.08611	12	0.166667	0	0.0833333	0	0	0.25	0.4375	Ranciaro et. al. (2014) Am J Hum Genet. 94, 496, and Tishkoff et al. (2007) Nat Genet. 39, 31
Africa	Kenya	Samburu	36.698	1.09679	18	0.277778	0	0.0555556	0	0.0625	0.395833	0.634983	Ranciaro et. al. (2014) Am J Hum Genet. 94, 496, and Tishkoff et al. (2007) Nat Genet. 39, 31
Africa	Kenya	Sanye	40.5	-2.36667	28	0.0357143	0	0.0714286	0	0	0.107143	0.202806	Ranciaro et al. (2014) Am J Hum Genet. 94, 496
Africa	Kenya	Sengwer	35.2567	1.08611	32	0.0625	0	0	0	0	0.0625	0.121094	Ranciaro et. al. (2014) Am J Hum Genet. 94, 496, and Tishkoff et al. (2007) Nat Genet. 39, 31
Africa	Kenya	Taita	38.2875	-3.40306	20	0.1	0	0	0	0	0.1	0.19	Ranciaro et al. (2014) Am J Hum Genet. 94, 496
Africa	Kenya	Tugen	35.8506	0.516389	30	0.233333	0	0	0	0	0.233333	0.412222	Ranciaro et. al. (2014) Am J Hum Genet. 94, 496, and Tishkoff et al. (2007) Nat Genet. 39, 31
Africa	Kenya	Turkana	35.9947	0.483333	26	0.192308	0	0	0	0	0.192308	0.347633	Ranciaro et. al. (2014) Am J Hum Genet. 94, 496, and Tishkoff et al. (2007) Nat Genet. 39, 31
Africa	Kenya	Wata	37.0667	3.31667	44	0.159091	0	0.159091	0	0.0227273	0.340909	0.565599	Ranciaro et. al. (2014) Am J Hum Genet. 94, 496, and Tishkoff et al. (2007) Nat Genet. 39, 31
Africa	Kenya	Yaaku	37.1761	0.449722	28	0.535714	0	0	0	0.0357143	0.571429	0.816327	Ranciaro et. al. (2014) Am J Hum Genet. 94, 496, and Tishkoff et al. (2007) Nat Genet. 39, 31
Africa	Kenya (N.E.)	Bantu	35.4892	3.31751	24	-	-	-	0	-	0	0	Bersaglieri et al. (2004) Am J Hum Genet. 74, 1111
Africa	Malawi	Bantu	33.7833	-13.9833	310	-	-	-	0	-	0	0	Mulcare et al. (2004) Am J Hum Genet. 74, 1102
Africa	Malawi	Chewa	33.78	-13.98	100	0	0	0	0	0	0	0	Jones et al. (2015) Hum Genet. 134, 917
Africa	Morocco	Berber	-3.76667	34.05	154	-	-	-	0.136	-	0.136	0.253504	Mulcare et al. (2004) Am J Hum Genet. 74, 1102
Africa	Morocco	Moroccan	-6.02	34.025	180	-	-	-	0.18	-	0.18	0.3276	Enattah et al. (2007) Am J Hum Genet. 81, 615
Africa	Morocco	Moroccan	-6.02	34.025	24	0	-	0.083	0.21	0	0.293	0.500151	Enattah et al. (2008) Am J Hum Genet. 82, 57
Africa	Morocco	Saharawi	-6.02	34.025	114	-	-	-	0.26	-	0.26	0.4524	Enattah et al. (2007) Am J Hum Genet. 81, 615
Africa	Morocco	Saharawi	-6.02	34.025	22	0	-	0.182	0.23	0	0.412	0.654256	Enattah et al. (2008) Am J Hum Genet. 82, 57
Africa	Morocco	Berber Amizmiz (High-Atlas)	-8.2336	29	78	-	-	0	0.14	0	0.14	0.2604	Myles et al. (2005) Hum Genet. 117, 34
Africa	Morocco	Berber Moyen-Atlas (Mid-Atlas)	-4.8406	33.125	66	-	-	0	0.16	0	0.16	0.2944	Myles et al. (2005) Hum Genet. 117, 34
Africa	Mosambique	Makua	39.36	-15.15	28	0	0	0	0	0	0	0	Pinto et al. (2016) Am J Phys Anthropol. 161, 436
Africa	Mosambique	Nyanja	34.1	-14.92	22	0	0	0	0	0	0	0	Pinto et al. (2016) Am J Phys Anthropol. 161, 436
Africa	Mosambique	Shangaan	32.89	-24.35	46	0.022	0	0	0	0	0.022	0.043516	Pinto et al. (2016) Am J Phys Anthropol. 161, 436
Africa	Mosambique	Tswa	34.89	-21.91	36	0	0	0	0	0	0	0	Pinto et al. (2016) Am J Phys Anthropol. 161, 436
Africa	Mosambique	Yao	35.75	-12.81	30	0	0	0	0	0	0	0	Pinto et al. (2016) Am J Phys Anthropol. 161, 436
Africa	Mozambique	Mozambique (Maputo, Ronga Bantu)	31.5833	-25.9667	94	-	-	-	0.010638	-	0.010638	0.0211628	Coelho et al. (2005) Hum Genet. 117, 329
Africa	Mozambique	Sena	35.05	-17.44	136	0	0	0	0	0	0	0	Jones et al. (2015) Hum Genet. 134, 917
Africa	Namibia	!Xuun	18.776	-19.047	38	0.053	0	0	0	0	0.053	0.103191	Macholdt et al. (2014) Curr Biol. 24, 875
Africa	Namibia	Damara	16.229	-20.35	68	0.044	0	0	0	0	0.044	0.086064	Macholdt et al. (2014) Curr Biol. 24, 875
Africa	Namibia	Haiǁom	16.229	-20.35	80	0.088	0	0	0	0	0.088	0.168256	Macholdt et al. (2014) Curr Biol. 24, 875
Africa	Namibia	Herero	17.04	-21.5	42	0.071	0	0	0	0	0.071	0.136959	Macholdt et al. (2014) Curr Biol. 24, 875
Africa	Namibia	Herero (southwestern Bantu speakers)	17.0658	-22.5609	28	0	0	0	0	0	0	0	Breton et al. (2014) Curr Biol. 24, 852
Africa	Namibia	Himba	13.942	-18.839	32	0.125	0	0	0	0	0.125	0.234375	Macholdt et al. (2014) Curr Biol. 24, 875
Africa	Namibia	Ju/’hoansi	20.5037	-19.5985	40	0.025	0	0	0	0	0.025	0.049375	Breton et al. (2014) Curr Biol. 24, 852
Africa	Namibia	Nama	17.0658	-22.5609	44	0.205	0	0	0.068	0	0.273	0.471471	Breton et al. (2014) Curr Biol. 24, 852
Africa	Namibia	Nama	17.545	-24.693	50	0.36	0	0	0.02	0	0.38	0.6156	Macholdt et al. (2014) Curr Biol. 24, 875
Africa	Namibia	San	18.1933	-25.602	14	-	-	-	0	-	0	0	Bersaglieri et al. (2004) Am J Hum Genet. 74, 1111
Africa	Namibia	San	18.1933	-25.602	34	0.0588235	0	0	0	0	0.0588235	0.114187	Jones et al. (2015) Hum Genet. 134, 917
Africa	Namibia	San (CEPH)	20	-21	10	0	0	0	0	0	0	0	Ranciaro et al. (2014) Am J Hum Genet. 94, 496
Africa	Namibia	Wambo	16.578	-17.628	16	0	0	0	0	0	0	0	Macholdt et al. (2014) Curr Biol. 24, 875
Africa	Namibia	ǁXo	23.39	-17.964	38	0.079	0	0	0	0	0.079	0.151759	Macholdt et al. (2014) Curr Biol. 24, 875
Africa	Nigeria	Shuwa Arabs	14.19	12.34	106	0	0.009	0.066	0.085	0	0.16	0.2944	Priehodová et al. (2014) Hum Biol. 86, 7
Africa	Nigeria	Yoruba	3.46667	7.23333	50	-	-	-	0	-	0	0	Bersaglieri et al. (2004) Am J Hum Genet. 74, 1111
Africa	Nigeria	Yoruba	4	8	52	0	0	0	0	0	0	0	Ranciaro et al. (2014) Am J Hum Genet. 94, 496
Africa	São Tomé and Príncipe	Sao Tome	6.7278	0.336767	284	-	-	-	0.0457746	-	0.0457746	0.089454	Coelho et al. (2005) Hum Genet. 117, 329
Africa	Senegal	Mandjak	-15.88	12.986	114	0	0	0	0	0	0	0	Jones et al. (2015) Hum Genet. 134, 917
Africa	Senegal	Wolof	-17.453	14.687	138	0	0	0	0	0	0	0	Jones et al. (2015) Hum Genet. 134, 917
Africa	Somalia	Somali	45.367	2.067	158	-	-	-	0.03	-	0.03	0.0591	Enattah et al. (2007) Am J Hum Genet. 81, 615
Africa	South Africa	!Xhosa	29	-31.5	42	0.142857	0	0	0	0	0.142857	0.265306	Ranciaro et al. (2014) Am J Hum Genet. 94, 496
Africa	South Africa	!Xun/Khoe	24.0333	-28.6833	22	0.0454545	0	0	0	0	0.0454545	0.088843	Ranciaro et al. (2014) Am J Hum Genet. 94, 496
Africa	South Africa	Askham Coloured	20.783	-26.9833	40	0.225	0	0	0.05	0	0.275	0.474375	Breton et al. (2014) Curr Biol. 24, 852
Africa	South Africa	Bantu	28.0833	-26.2	16	-	-	-	0	-	0	0	Bersaglieri et al. (2004) Am J Hum Genet. 74, 1111
Africa	South Africa	Colesberg Coloured	25.0703	-30.6913	40	0.025	0	0	0.05	0	0.075	0.144375	Breton et al. (2014) Curr Biol. 24, 852
Africa	South Africa	Karretjie	25.0703	-30.6913	40	0.1	0	0	0	0	0.1	0.19	Breton et al. (2014) Curr Biol. 24, 852
Africa	South Africa	Khomani	20.783	-26.9833	40	0.05	0	0	0.025	0	0.075	0.144375	Breton et al. (2014) Curr Biol. 24, 852
Africa	South Africa	Mixed (for example with Europeans)	18.4167	-33.9167	124	0.065	-	0	0.218	0	0.283	0.485911	Torniainen et al. (2009) BMC Genet. 10, 31
Africa	South Africa	Sotho-Tswana	27.6709	-28.5492	32	0.063	0	0	0	0	0.063	0.122031	Breton et al. (2014) Curr Biol. 24, 852
Africa	South Africa	South Africans	28.23	-25.71	40	0.075	0	0	0	0	0.075	0.144375	Jones et al. (2015) Hum Genet. 134, 917
Africa	South Africa	South Bantu (CEPH-HGDP)	24.25	-25.625	16	0	0	0	0	0	0	0	Ranciaro et al. (2014) Am J Hum Genet. 94, 496
Africa	South Africa	Venda	30.485	-22.9456	36	0	0	0	0	0	0	0	Ranciaro et al. (2014) Am J Hum Genet. 94, 496
Africa	South Africa	Wellington Coloured	19.0097	-33.6405	40	0.1	0	0	0.175	0	0.275	0.474375	Breton et al. (2014) Curr Biol. 24, 852
Africa	South Africa	Xhosa	20.66	-34.1627	218	0.133	-	0	0	0	0.133	0.248311	Torniainen et al. (2009) BMC Genet. 10, 31
Africa	South Africa	Zulu	30.9585	-27.9079	50	0.08	0	0	0.04	0	0.12	0.2256	Breton et al. (2014) Curr Biol. 24, 852
Africa	South Sudan	Nilotes	31	4	96	-	-	0	0	0	0	0	Hassan et al. (2016) BMC Res Notes. 9, 8
Africa	Sudan	Ama	30	20	4	0	-	0	0	0	0	0	Tishkoff et al. (2007) Nat Genet. 39, 31Tishkoff et al. (2007) Nat Genet. 39, 31Tishkoff et al. (2007) Nat Genet. 39, 31Tishkoff et al. (2007) Nat Genet. 39, 31Tishkoff et al. (2007) Nat Genet. 39, 31Tishkoff et al. (2007) Nat Genet. 39, 31Tishkoff et al. (2007) Nat Genet. 39, 31Tishkoff et al. (2007) Nat Genet. 39, 31Tishkoff et al. (2007) Nat Genet. 39, 31Tishkoff et al. (2007) Nat Genet. 39, 3…
Africa	Sudan	Baggara1	28.35	11.53	106	-	-	0.198	-	-	0.198	0.356796	Priehodová et al. (2017) Am J Hum Biol. 29
Africa	Sudan	Beja Banuamir	36.4001	15.457	12	0	0.235	0.166667	0	0.25	0.651667	0.878664	Ranciaro et. al. (2014) Am J Hum Genet. 94, 496, and Tishkoff et al. (2007) Nat Genet. 39, 31
Africa	Sudan	Beja Hadandawa	36.4001	15.457	22	0	0.235	0.181818	0	0.181818	0.598636	0.838907	Ranciaro et. al. (2014) Am J Hum Genet. 94, 496, and Tishkoff et al. (2007) Nat Genet. 39, 31
Africa	Sudan	Beni Amer	36	18	74	-	-	0.3378	0	0.14865	0.48645	0.736266	Hassan et al. (2016) BMC Res Notes. 9, 8
Africa	Sudan	Beni Amer	37.216	19.616	154	0	0.117	0.24	0.006	0.13	0.493	0.742951	Jones et al. (2015) Hum Genet. 134, 917
Africa	Sudan	Copts	32	15	78	-	-	0	0	0	0	0	Hassan et al. (2016) BMC Res Notes. 9, 8
Africa	Sudan	Darfurians	25	13	98	-	-	0.0102	0	0	0.0102	0.020296	Hassan et al. (2016) BMC Res Notes. 9, 8
Africa	Sudan	Dinka	28.5	8.5	18	0	0	0	0	0	0	0	Ranciaro et. al. (2014) Am J Hum Genet. 94, 496, and Tishkoff et al. (2007) Nat Genet. 39, 31
Africa	Sudan	Dinka	30.2176	12.8628	68	-	-	-	0	-	0	0	Mulcare et al. (2004) Am J Hum Genet. 74, 1102
Africa	Sudan	Dunglawi	30	20	12	0	0	0	0	0.083	0.083	0.159111	Ingram et al. (2007) Hum Genet. 120, 779
Africa	Sudan	Fulani	24	11	78	-	-	0.0128	0.2692	0.0128	0.2948	0.502693	Hassan et al. (2016) BMC Res Notes. 9, 8
Africa	Sudan	Fulani	24.96	11.08	88	-	-	-	0.48	-	0.48	0.7296	Enattah et al. (2007) Am J Hum Genet. 81, 615
Africa	Sudan	Gaali	32.534	15.588	20	0	-	0	0	0.05	0.05	0.0975	Enattah et al. (2008) Am J Hum Genet. 82, 57
Africa	Sudan	Gaalien-Arabs	33	16	80	-	-	0.125	0	0	0.125	0.234375	Hassan et al. (2016) BMC Res Notes. 9, 8
Africa	Sudan	Halfawien-Nubians	31	21	78	-	-	0.115	0	0.0128	0.1278	0.239267	Hassan et al. (2016) BMC Res Notes. 9, 8
Africa	Sudan	Jaali	33.434	16.691	172	0	0.064	0.134	0.006	0.006	0.21	0.3759	Ingram et al. (2007) Hum Genet. 120, 779 , corrected Jones et al. (2015) Hum Genet. 134, 917
Africa	Sudan	Koalib	30	20	2	0	-	0	0	0	0	0	Tishkoff et al. (2007) Nat Genet. 39, 31Tishkoff et al. (2007) Nat Genet. 39, 31Tishkoff et al. (2007) Nat Genet. 39, 31Tishkoff et al. (2007) Nat Genet. 39, 31Tishkoff et al. (2007) Nat Genet. 39, 31Tishkoff et al. (2007) Nat Genet. 39, 31Tishkoff et al. (2007) Nat Genet. 39, 31Tishkoff et al. (2007) Nat Genet. 39, 31Tishkoff et al. (2007) Nat Genet. 39, 31Tishkoff et al. (2007) Nat Genet. 39, 3…
Africa	Sudan	Liguri/Logorik	30	20	2	0	-	0	0	0	0	0	Tishkoff et al. (2007) Nat Genet. 39, 31Tishkoff et al. (2007) Nat Genet. 39, 31Tishkoff et al. (2007) Nat Genet. 39, 31Tishkoff et al. (2007) Nat Genet. 39, 31Tishkoff et al. (2007) Nat Genet. 39, 31Tishkoff et al. (2007) Nat Genet. 39, 31Tishkoff et al. (2007) Nat Genet. 39, 31Tishkoff et al. (2007) Nat Genet. 39, 31Tishkoff et al. (2007) Nat Genet. 39, 31Tishkoff et al. (2007) Nat Genet. 39, 3…
Africa	Sudan	Mahas	32.534	15.588	30	0	-	0.17	0	0	0.17	0.3111	Enattah et al. (2008) Am J Hum Genet. 82, 57
Africa	Sudan	Mahas-Nubians	30	19	78	-	-	0.0385	0	0.01282	0.05132	0.100006	Hassan et al. (2016) BMC Res Notes. 9, 8
Africa	Sudan	Masalit	30	20	2	0	-	0	0	0	0	0	Tishkoff et al. (2007) Nat Genet. 39, 31Tishkoff et al. (2007) Nat Genet. 39, 31Tishkoff et al. (2007) Nat Genet. 39, 31Tishkoff et al. (2007) Nat Genet. 39, 31Tishkoff et al. (2007) Nat Genet. 39, 31Tishkoff et al. (2007) Nat Genet. 39, 31Tishkoff et al. (2007) Nat Genet. 39, 31Tishkoff et al. (2007) Nat Genet. 39, 31Tishkoff et al. (2007) Nat Genet. 39, 31Tishkoff et al. (2007) Nat Genet. 39, 3…
Africa	Sudan	Nuba	29	11	80	-	-	0.025	0	0	0.025	0.049375	Hassan et al. (2016) BMC Res Notes. 9, 8
Africa	Sudan	Nuer	32	8	10	0	0	0	0	0	0	0	Ranciaro et. al. (2014) Am J Hum Genet. 94, 496, and Tishkoff et al. (2007) Nat Genet. 39, 31
Africa	Sudan	Nyimang	30.75	12.45	12	0	0	0	0	0	0	0	Ranciaro et al. (2014) Am J Hum Genet. 94, 496
Africa	Sudan	Rashaayda	36.3	15.35	104	0	0	0.769	0	0	0.769	0.946639	Priehodová et al. (2014) Hum Biol. 86, 7
Africa	Sudan	Shaigi	30	20	18	0	0.16666	0.055555	0	0	0.222215	0.39505	Ingram et al. (2007) Hum Genet. 120, 779,corr Jones et al (2015) Hum Genet. 134, 917
Africa	Sudan	Shillook	31.6561	9.53694	16	0	0	0	0	0	0	0	Ranciaro et. al. (2014) Am J Hum Genet. 94, 496, and Tishkoff et al. (2007) Nat Genet. 39, 31
Africa	Sudan	Shokrya-Arabs	35	15	80	-	-	0.3	0.0125	0.025	0.3375	0.561094	Hassan et al. (2016) BMC Res Notes. 9, 8
Africa	Sudan	Shwaiga-Arabs	31	18	76	-	-	0.1316	0	0.0263	0.1579	0.290868	Hassan et al. (2016) BMC Res Notes. 9, 8
Africa	Sudan	Sudanese Arabs	30.55	19.88	92	0	0.13	0.076	0	0.022	0.228	0.404016	Priehodová et al. (2014) Hum Biol. 86, 7
Africa	Tanzania	Akie	37.3831	-5.28556	28	0.214286	0	0	0	0	0.214286	0.382653	Ranciaro et. al. (2014) Am J Hum Genet. 94, 496, and Tishkoff et al. (2007) Nat Genet. 39, 31
Africa	Tanzania	Burunge	35.9167	-5.23333	36	0.382353	0	0	0	0	0.382353	0.618512	Ranciaro et. al. (2014) Am J Hum Genet. 94, 496, and Tishkoff et al. (2007) Nat Genet. 39, 31
Africa	Tanzania	Chagga	38.05	-5.38	92	0.141304	0	0	0	0	0.141304	0.262642	Jones et al. (2015) Hum Genet. 134, 917
Africa	Tanzania	Datoga	35.1683	-3.7	8	0.625	-	0	0	0	0.625	0.859375	Tishkoff et al. (2007) Nat Genet. 39, 31Tishkoff et al. (2007) Nat Genet. 39, 31Tishkoff et al. (2007) Nat Genet. 39, 31Tishkoff et al. (2007) Nat Genet. 39, 31Tishkoff et al. (2007) Nat Genet. 39, 31Tishkoff et al. (2007) Nat Genet. 39, 31Tishkoff et al. (2007) Nat Genet. 39, 31Tishkoff et al. (2007) Nat Genet. 39, 31Tishkoff et al. (2007) Nat Genet. 39, 31Tishkoff et al. (2007) Nat Genet. 39, 3…
Africa	Tanzania	Dorobo	34.8888	-6.36903	20	0.4	-	0	0	0	0.4	0.64	Tishkoff et al. (2007) Nat Genet. 39, 31Tishkoff et al. (2007) Nat Genet. 39, 31Tishkoff et al. (2007) Nat Genet. 39, 31Tishkoff et al. (2007) Nat Genet. 39, 31Tishkoff et al. (2007) Nat Genet. 39, 31Tishkoff et al. (2007) Nat Genet. 39, 31Tishkoff et al. (2007) Nat Genet. 39, 31Tishkoff et al. (2007) Nat Genet. 39, 31Tishkoff et al. (2007) Nat Genet. 39, 31Tishkoff et al. (2007) Nat Genet. 39, 3…
Africa	Tanzania	Fiome	35.6803	-4.42389	22	0.55	-	0	0	0	0.55	0.7975	Tishkoff et al. (2007) Nat Genet. 39, 31Tishkoff et al. (2007) Nat Genet. 39, 31Tishkoff et al. (2007) Nat Genet. 39, 31Tishkoff et al. (2007) Nat Genet. 39, 31Tishkoff et al. (2007) Nat Genet. 39, 31Tishkoff et al. (2007) Nat Genet. 39, 31Tishkoff et al. (2007) Nat Genet. 39, 31Tishkoff et al. (2007) Nat Genet. 39, 31Tishkoff et al. (2007) Nat Genet. 39, 31Tishkoff et al. (2007) Nat Genet. 39, 3…
Africa	Tanzania	Hadza	35.1667	-3.68333	40	0	0	0	0	0	0	0	Ranciaro et. al. (2014) Am J Hum Genet. 94, 496, and Tishkoff et al. (2007) Nat Genet. 39, 31
Africa	Tanzania	Iraqw	35.3789	-3.51667	52	0.519231	0	0	0	0	0.519231	0.768861	Ranciaro et. al. (2014) Am J Hum Genet. 94, 496, and Tishkoff et al. (2007) Nat Genet. 39, 31
Africa	Tanzania	Maasai (Tanzania)	34.85	-2.26667	38	0.447368	0	0	0	0	0.447368	0.694598	Ranciaro et. al. (2014) Am J Hum Genet. 94, 496, and Tishkoff et al. (2007) Nat Genet. 39, 31
Africa	Tanzania	Mbugu	38.427	-4.84505	60	0.310345	0	0	0	0	0.310345	0.524376	Ranciaro et. al. (2014) Am J Hum Genet. 94, 496, and Tishkoff et al. (2007) Nat Genet. 39, 31
Africa	Tanzania	Mbugwe	35.8525	-3.785	24	0.291667	0	0	0	0	0.291667	0.498264	Ranciaro et. al. (2014) Am J Hum Genet. 94, 496, and Tishkoff et al. (2007) Nat Genet. 39, 31
Africa	Tanzania	Pare Tanzania	38.2664	-8.56639	20	0.1	0	0	0	0	0.1	0.19	Ranciaro et. al. (2014) Am J Hum Genet. 94, 496, and Tishkoff et al. (2007) Nat Genet. 39, 31
Africa	Tanzania	Rangi	35.6514	-4.30583	70	0.3	0	0	0	0	0.3	0.51	Ranciaro et. al. (2014) Am J Hum Genet. 94, 496, and Tishkoff et al. (2007) Nat Genet. 39, 31
Africa	Tanzania	Sambaa	38.427	-4.84505	6	0	0	0	0	0	0	0	Ranciaro et. al. (2014) Am J Hum Genet. 94, 496, and Tishkoff et al. (2007) Nat Genet. 39, 31
Africa	Tanzania	Sandawe	35.75	-5	62	0.145161	0	0	0	0	0.145161	0.269251	Ranciaro et. al. (2014) Am J Hum Genet. 94, 496, and Tishkoff et al. (2007) Nat Genet. 39, 31
Africa	Uganda	Bantu	32.9833	0.433333	44	-	-	-	0	-	0	0	Mulcare et al. (2004) Am J Hum Genet. 74, 1102
Africa	Zambia	Nkoya	24.796	-14.971	32	0.031	0	0	0	0	0.031	0.061039	Macholdt et al. (2014) Curr Biol. 24, 875
Africa	Zambia	Tonga	26.488	-17.671	34	0	0	0	0	0	0	0	Macholdt et al. (2014) Curr Biol. 24, 875
Asia	Afghanistan	Pashtuns/Afghans	68.36	33.56	32	0	0	0	0.0625	0	0.0625	0.121094	present paper
Asia	Afghanistan	Tadjiks	68.7086	36.1278	80	-	-	-	0.075	-	0.075	0.144375	Mulcare (2006) PhD thesis, UCL
Asia	Afghanistan	Tadjiks	68.7086	36.1278	28	0	0	0	0.25	0	0.25	0.4375	present paper
Asia	Afghanistan	Uzbeks	67.6392	35.4986	30	-	-	-	0.03333	-	0.03333	0.0655491	Mulcare (2006) PhD thesis, UCL
Asia	Afghanistan	Uzbeks	67.6392	35.4986	54	0	0	0	0.240741	0	0.240741	0.423525	present paper
Asia	Armenia	Armenians	45.0382	40.0691	88	-	-	-	0.011	-	0.011	0.021879	Mulcare (2006) PhD thesis, UCL
Asia	Armenia	Armenians	45.0382	40.0691	102	0	0	0	0.176471	0	0.176471	0.321799	present paper
Asia	Azerbaijan	Azeri	47.5769	40.1431	80	0	0	0	0.0125	0	0.0125	0.0248438	present paper, Mulcare (2006) PhD thesis, UCL
Asia	Cambodia	Cambodian	104.917	11.55	22	-	-	-	0	-	0	0	Bersaglieri et al. (2004) Am J Hum Genet. 74, 1111
Asia	China	Dai	102.833	24.8802	20	-	-	-	0	-	0	0	Bersaglieri et al. (2004) Am J Hum Genet. 74, 1111
Asia	China	Daur	87.617	43.8257	20	-	-	-	0.05	-	0.05	0.0975	Bersaglieri et al. (2004) Am J Hum Genet. 74, 1111
Asia	China	Han	104.208	34.8618	90	-	-	-	0	-	0	0	Bersaglieri et al. (2004) Am J Hum Genet. 74, 1111
Asia	China	Han	104.208	34.8618	200	-	-	-	0	-	0	0	Enattah et al. (2007) Am J Hum Genet. 81, 615
Asia	China	Han	115.517	25.651	20	0	0	0	0	0	0	0	Ranciaro et al. (2014) Am J Hum Genet. 94, 496
Asia	China	Han (coord da Floyd. Coriell)	115.517	25.651	20	0	0	0	0	0	0	0	Ranciaro et al. (2014) Am J Hum Genet. 94, 496
Asia	China	Hezhen	132.5	47.7	20	-	-	-	0	-	0	0	Bersaglieri et al. (2004) Am J Hum Genet. 74, 1111
Asia	China	Hezhen	132.5	47.7	154	-	-	-	0	-	0	0	Sun et al. (2007) Asia Pac J Clin Nutr. 16, 598
Asia	China	Hezhen	132.5	47.7	196	0	-	0	-	0	0	0	Xu et al. (2010) Scand J Gastroentero. 45, 168
Asia	China	Kazak	81.3	43.9	188	-	-	-	0.0478723	-	0.0478723	0.0934528	Sun et al. (2007) Asia Pac J Clin Nutr. 16, 598
Asia	China	Kazak	81.3	43.9	194	0	-	0	-	0	0	0	Xu et al. (2010) Scand J Gastroentero. 45, 168
Asia	China	Lahu	102.833	24.8802	20	-	-	-	0	-	0	0	Bersaglieri et al. (2004) Am J Hum Genet. 74, 1111
Asia	China	Man	123.2	40.2	130	-	-	-	0	-	0	0	Sun et al. (2007) Asia Pac J Clin Nutr. 16, 598
Asia	China	Man (Manchu)	123.2	40.2	216	0	-	0	-	0	0	0	Xu et al. (2010) Scand J Gastroentero. 45, 168
Asia	China	Miaozu	106.63	26.6477	20	-	-	-	0	-	0	0	Bersaglieri et al. (2004) Am J Hum Genet. 74, 1111
Asia	China	Mongols	119.7	29.2	20	-	-	-	0.1	-	0.1	0.19	Bersaglieri et al. (2004) Am J Hum Genet. 74, 1111
Asia	China	Mongols	119.7	29.2	164	-	-	-	0.0243924	-	0.0243924	0.0481898	Sun et al. (2007) Asia Pac J Clin Nutr. 16, 598
Asia	China	Mongols	119.7	29.2	212	0	-	0	-	0	0	0	Xu et al. (2010) Scand J Gastroentero. 45, 168
Asia	China	Naxi	100.228	26.8551	20	-	-	-	0	-	0	0	Bersaglieri et al. (2004) Am J Hum Genet. 74, 1111
Asia	China	Northern Han	126.535	45.8035	138	0	-	0	-	0	0	0	Xu et al. (2010) Scand J Gastroentero. 45, 168
Asia	China	Oroqen	131	53.5	20	-	-	-	0	-	0	0	Bersaglieri et al. (2004) Am J Hum Genet. 74, 1111
Asia	China	Oroqen	131	53.5	90	-	-	-	0.0111111	-	0.0111111	0.0220988	Sun et al. (2007) Asia Pac J Clin Nutr. 16, 598
Asia	China	Oroqen	131	53.5	136	0	-	0	-	0	0	0	Xu et al. (2010) Scand J Gastroentero. 45, 168
Asia	China	She	119.648	27.0881	20	-	-	-	0	-	0	0	Bersaglieri et al. (2004) Am J Hum Genet. 74, 1111
Asia	China	Tibetans (Nagqu)	92.0667	31.4833	418	0	-	0	0	0	0	0	Peng et al. (2012) J Hum Genet. 57, 394
Asia	China	Tibetans (Shigatse)	88.8833	29.2667	572	0	-	0	0	0	0	0	Peng et al. (2012) J Hum Genet. 57, 394
Asia	China	Tu	101.778	36.6171	20	-	-	-	0	-	0	0	Bersaglieri et al. (2004) Am J Hum Genet. 74, 1111
Asia	China	Tujia	112.939	28.2282	20	-	-	-	0	-	0	0	Bersaglieri et al. (2004) Am J Hum Genet. 74, 1111
Asia	China	Uygur	87.6168	43.8256	20	-	-	-	0.05	-	0.05	0.0975	Bersaglieri et al. (2004) Am J Hum Genet. 74, 1111
Asia	China	Xibo	123.426	41.806	18	-	-	-	0	-	0	0	Bersaglieri et al. (2004) Am J Hum Genet. 74, 1111
Asia	China	Yizu	103.766	29.5521	20	-	-	-	0	-	0	0	Bersaglieri et al. (2004) Am J Hum Genet. 74, 1111
Asia	Georgia	Georgians	43.3516	42.3169	108	0	0	0	0.0754717	0	0.0754717	0.145247	present paper
Asia	India	Andaman and Nicobar Islands	92.8	12.5	68	0	0	0	0.015	0	0.015	0.029775	Galego Romero et al. (2012) Mol Biol Evol. 29, 249
Asia	India	Central	79.45	23.84	358	0	0	0	0.056	0	0.056	0.108864	Galego Romero et al. (2012) Mol Biol Evol. 29, 249
Asia	India	Dawoodi Bohra (Gujarat)	71.1927	22.2588	100	0	-	0	0.11	0	0.11	0.2079	Easwaarkanth et al. (2009) Eur J Hum Genet. 18, 354
Asia	India	Dawoodi Bohra (Tamil Nadu)	78.6569	11.1271	124	0	-	0	0.137	0	0.137	0.255231	Easwaarkanth et al. (2009) Eur J Hum Genet. 18, 354
Asia	India	East	85.0239	20.7972	620	0	0	0	0.018	0	0.018	0.035676	Galego Romero et al. (2012) Mol Biol Evol. 29, 249
Asia	India	Indian Shia	80.0982	27.5706	142	0	-	0	0.095	0	0.095	0.180975	Easwaarkanth et al. (2009) Eur J Hum Genet. 18, 354
Asia	India	Indian Sunni	80.0982	27.5706	164	0	-	0	0.102	0	0.102	0.193596	Easwaarkanth et al. (2009) Eur J Hum Genet. 18, 354
Asia	India	Iranian Shia	80.0982	17.0478	98	0	-	0	0.041	0	0.041	0.080319	Easwaarkanth et al. (2009) Eur J Hum Genet. 18, 354
Asia	India	Mappla	78.6569	11.1271	124	0	-	0	0.016	0	0.016	0.031744	Easwaarkanth et al. (2009) Eur J Hum Genet. 18, 354
Asia	India	North	76.78	30.75	580	0	0	0	0.159	0	0.159	0.292719	Galego Romero et al. (2012) Mol Biol Evol. 29, 249
Asia	India	North	77.2	28.6	120	0	0	0	0.2	0	0.2	0.36	present paper, Mulcare (2006) PhD thesis, UCL
Asia	India	North (Lucknow)	80.9467	26.8465	154	0	-	0	0.194805	0	0.194805	0.351661	Babu et al. (2010) Am J Clin Nutr. 91, 140
Asia	India	North East	95	27.48	278	0	0	0	0.007	0	0.007	0.013951	Galego Romero et al. (2012) Mol Biol Evol. 29, 249
Asia	India	South	77.5667	12.9667	1728	0	0	0.00752315	0.085	0	0.0925231	0.176486	Galego Romero et al. (2012) Mol Biol Evol. 29, 249
Asia	India	South	80.2833	13.0833	102	0	0	0	0.117647	0	0.117647	0.221453	present paper
Asia	India	South-Indian (Bangalore)	77.5946	12.9716	152	0	-	0	0.0657894	0	0.0657894	0.127251	Babu et al. (2010) Am J Clin Nutr. 91, 140
Asia	India	West	73.68	24.58	936	0	0	0	0.213	0	0.213	0.380631	Galego Romero et al. (2012) Mol Biol Evol. 29, 249
Asia	Japan	Japanese	138.58	35.65	62	-	-	-	0	-	0	0	Bersaglieri et al. (2004) Am J Hum Genet. 74, 1111
Asia	Japan	Japanese from Osaka	138.242	36.2056	84	0	0	0	0	0	0	0	present paper
Asia	Mongolia	Khalka	99.0466	47.3801	114	0	0	0	0.0263158	0	0.0263158	0.0519391	present paper
Asia	Mongolia	Mongols	106.917	47.9167	52	0	0	0	0.0384615	0	0.0384615	0.0754438	present paper
Asia	Nepal	Nepalese	84.1236	28.3949	38	0	0	0	0.342105	0	0.342105	0.567175	present paper
Asia	Nepal	Tharu	80.8975	28.8315	80	0	0	0	0.175	0	0.175	0.319375	present paper
Asia	Pakistan	Balochi	67.0197	30.2096	50	-	-	-	0.36	-	0.36	0.5904	Bersaglieri et al. (2004) Am J Hum Genet. 74, 1111
Asia	Pakistan	Balti	74.5932	35.952	46	-	-	-	0	-	0	0	Enattah et al. (2007) Am J Hum Genet. 81, 615
Asia	Pakistan	Baluch	65.0939	28.4909	38	-	-	-	0.34	-	0.34	0.5644	Enattah et al. (2007) Am J Hum Genet. 81, 615
Asia	Pakistan	Brahui	67.0197	30.2096	50	-	-	-	0.34	-	0.34	0.5644	Bersaglieri et al. (2004) Am J Hum Genet. 74, 1111
Asia	Pakistan	Brahui	67.0197	30.2096	60	-	-	-	0.27	-	0.27	0.4671	Enattah et al. (2007) Am J Hum Genet. 81, 615
Asia	Pakistan	Burusho	74.5932	35.952	50	-	-	-	0.1	-	0.1	0.19	Bersaglieri et al. (2004) Am J Hum Genet. 74, 1111
Asia	Pakistan	Burusho	74.5932	35.952	60	-	-	-	0.02	-	0.02	0.0396	Enattah et al. (2007) Am J Hum Genet. 81, 615
Asia	Pakistan	Hazara	65.6436	28.4785	24	0	0.01	0	0	0	0.01	0.0199	Ranciaro et al. (2014) Am J Hum Genet. 94, 496
Asia	Pakistan	Hazara	67.0197	30.2096	50	-	-	-	0.08	-	0.08	0.1536	Bersaglieri et al. (2004) Am J Hum Genet. 74, 1111
Asia	Pakistan	Hazara	67.0197	30.2096	28	-	-	-	0.04	-	0.04	0.0784	Enattah et al. (2007) Am J Hum Genet. 81, 615
Asia	Pakistan	Kalash	71.78	35.8394	50	-	-	-	0	-	0	0	Bersaglieri et al. (2004) Am J Hum Genet. 74, 1111
Asia	Pakistan	Kalash	71.7809	35.8386	60	-	-	-	0	-	0	0	Enattah et al. (2007) Am J Hum Genet. 81, 615
Asia	Pakistan	Kalash	71.68	35.7847	32	0	0.01	0	0	0	0.01	0.0199	Ranciaro et al. (2014) Am J Hum Genet. 94, 496
Asia	Pakistan	Kashmiri	73.936	33.8867	40	-	-	-	0.12	-	0.12	0.2256	Enattah et al. (2007) Am J Hum Genet. 81, 615
Asia	Pakistan	Makrani	67.0197	30.2096	50	-	-	-	0.34	-	0.34	0.5644	Bersaglieri et al. (2004) Am J Hum Genet. 74, 1111
Asia	Pakistan	Makrani Baluch	68.034	26.2709	58	-	-	-	0.17	-	0.17	0.3111	Enattah et al. (2007) Am J Hum Genet. 81, 615
Asia	Pakistan	Mohannes	68	26	58	-	-	-	0.28	-	0.28	0.4816	Enattah et al. (2007) Am J Hum Genet. 81, 615
Asia	Pakistan	Parsi	68	26	58	-	-	-	0.14	-	0.14	0.2604	Enattah et al. (2007) Am J Hum Genet. 81, 615
Asia	Pakistan	Pathan	69.8597	32.6675	50	-	-	-	0.3	-	0.3	0.51	Bersaglieri et al. (2004) Am J Hum Genet. 74, 1111
Asia	Pakistan	Pathan	69.8597	32.6675	56	-	-	-	0.3	-	0.3	0.51	Enattah et al. (2007) Am J Hum Genet. 81, 615
Asia	Pakistan	Sindhi	67.0281	24.8935	50	-	-	-	0.32	-	0.32	0.5376	Bersaglieri et al. (2004) Am J Hum Genet. 74, 1111
Asia	Pakistan	Sindhi	67.0281	24.8935	56	-	-	-	0.41	-	0.41	0.6519	Enattah et al. (2007) Am J Hum Genet. 81, 615
Asia	Russia	Daghestans mixed	47.123	42.826	46	-	-	-	0.13	-	0.13	0.2431	Enattah et al. (2007) Am J Hum Genet. 81, 615
Asia	Russia	Druss	47.123	42.826	34	-	-	-	0.12	-	0.12	0.2256	Enattah et al. (2007) Am J Hum Genet. 81, 615
Asia	Russia	Nenets	49	66	178	-	-	-	0.073033	-	0.073033	0.140732	Khabarova et al. (2012) Int J Circumpol Heal. 71, 1
Asia	Russia	Nog	47.123	42.826	40	-	-	-	0.07	-	0.07	0.1351	Enattah et al. (2007) Am J Hum Genet. 81, 615
Asia	Russia	North-Yakuts	146.186	70.7742	22	0	0	0	0.136364	0	0.136364	0.254132	present paper
Asia	Russia	Ob-Ugric	68	65	40	-	-	-	0.03	-	0.03	0.0591	Enattah et al. (2007) Am J Hum Genet. 81, 615
Asia	Russia	Udmurts	53.1833	56.8333	60	-	-	-	0.33	-	0.33	0.5511	Enattah et al. (2007) Am J Hum Genet. 81, 615
Asia	Russia	Yakuts	129.733	62.0333	110	0	0	0	0.0545455	0	0.0545455	0.106116	present paper
Asia	Russia	Yakuts	129.733	62.0333	50	-	-	-	0.06	-	0.06	0.1164	Bersaglieri et al. (2004) Am J Hum Genet. 74, 1111
Asia	Singapore	Han-Chinese	104.208	35.8618	98	0	0	0	0.0408163	0	0.0408163	0.0799667	present paper
Asia	South Korea	South Korean	127	35.566	46	-	-	-	0	-	0	0	Enattah et al. (2007) Am J Hum Genet. 81, 615
Asia	Syria, Iraq, Lebanon, West Bank	Arabs	40	33	40	0	-	0.105	0.13	0	0.235	0.414775	Enattah et al. (2008) Am J Hum Genet. 82, 57
Asia	Uzbekistan	Kazakh	63.4561	40.1297	166	-	-	-	0.156627	-	0.156627	0.288721	Heyer et al. (2011) Hum Biol. 83, 379
Asia	Uzbekistan	Tajiko-Uzbek	64.4213	39.7657	200	-	-	-	0.1	-	0.1	0.19	Heyer et al. (2011) Hum Biol. 83, 379
Asia	Uzbekistan	Uzbeks	64.5853	41.3775	76	0	0	0	0.0394737	0	0.0394737	0.0773892	present paper
AustalAsia	Papua New Guinea	Papuan	140.711	-5.09257	34	-	-	-	0	-	0	0	Bersaglieri et al. (2004) Am J Hum Genet. 74, 1111
AustralAsia	Solomon Islands	Melanesian (NAN)	150	-6.05358	44	-	-	-	0	-	0	0	Bersaglieri et al. (2004) Am J Hum Genet. 74, 1111
Europe	Belarus	Belarusians	27.9534	53.7096	100	0	0	0	0.23	0	0.23	0.4071	present paper
Europe	England (Central)	British	-2.75533	52.7073	1368	-	-	-	0.759	-	0.759	0.941919	Davey Smith et al. (2009) Eur J Hum Genet. 17, 357
Europe	England (Northern)	British	-1.54181	53.9921	2336	-	-	-	0.751	-	0.751	0.937999	Davey Smith et al. (2009) Eur J Hum Genet. 17, 357
Europe	England (Southeastern)	British	-0.57	51.22	1894	-	-	-	0.698	-	0.698	0.908796	Davey Smith et al. (2009) Eur J Hum Genet. 17, 357
Europe	Estonia	Estonians	26.4025	59.0478	628	0	-	0	0.514	0	0.514	0.763804	Lember (2006) World J Gastroentero. 12, 7329.
Europe	Finland	Finns	28	65	1876	0	-	0	0.575	0	0.575	0.819375	Enattah et al. (2008) Am J Hum Genet. 82, 57
Europe	Finland	Saami	26.1938	68.258	60	-	-	-	0.17	-	0.17	0.3111	Enattah et al. (2007) Am J Hum Genet. 81, 615
Europe	Finland and Sweden	Scandinavians	16	60	360	-	-	-	0.815	-	0.815	0.965775	Bersaglieri et al. (2004) Am J Hum Genet. 74, 1111
Europe	Finns	Finns, eastern	29	65	154	-	-	-	0.55	-	0.55	0.7975	Enattah et al. (2007) Am J Hum Genet. 81, 615
Europe	Finns	Finns, western	24	64	308	-	-	-	0.62	-	0.62	0.8556	Enattah et al. (2007) Am J Hum Genet. 81, 615
Europe	France	Basques	-1.45492	43.3955	48	-	-	-	0.667	-	0.667	0.889111	Bersaglieri et al. (2004) Am J Hum Genet. 74, 1111
Europe	France	Basques	-1.45492	43.3955	170	-	-	-	0.66	-	0.66	0.8844	Enattah et al. (2007) Am J Hum Genet. 81, 615
Europe	France	French	2.21821	46.2318	58	-	-	-	0.431	-	0.431	0.676239	Bersaglieri et al. (2004) Am J Hum Genet. 74, 1111
Europe	France	French	2.21821	46.2318	34	-	-	-	0.34	-	0.34	0.5644	Enattah et al. (2007) Am J Hum Genet. 81, 615
Europe	Germany	Germans	10.4515	51.1657	60	0	0	0	0.55	0	0.55	0.7975	present paper, Mulcare (2006) PhD thesis, UCL
Europe	Germany	Sorbs	14.311	51.2592	64	0	0	0	0.5	0	0.5	0.75	present paper
Europe	Greece	Greeks	21.8341	39.0723	200	-	-	-	0.09	-	0.09	0.1719	Anagnostou et al. (2009) Am J Hum Biol. 21, 217
Europe	Greece	Greeks	21.8341	39.0723	120	0	0	0	0.15	0	0.15	0.2775	present paper, Mulcare (2006) PhD thesis, UCL
Europe	Hungary	Hungarian	20.1667	46.25	220	-	-	-	0.622	-	0.622	0.857116	Nagy et al. (2009) Eur J Clin Nutr. 63, 909.
Europe	Hungary	Hungarian	20.1667	46.25	362	-	-	-	0.359116	-	0.359116	0.589268	Nagy et al. (2011) Am J Phys Anthr. 145, 262.
Europe	Ireland	Irish	-7.99969	53.3327	68	0	0	0	0.955882	0	0.955882	0.998054	present paper, Mulcare (2006) PhD thesis, UCL
Europe	Italy	Central	12.4833	41.9	196	-	-	-	0.112	-	0.112	0.211456	Anagnostou et al. (2009) Am J Hum Biol. 21, 217
Europe	Italy	Central	12.48	41.9	440	-	-	-	0.14	-	0.14	0.2604	Zadro et al. (2017) Minerva Gastrenterol e Dietol. 63, 264
Europe	Italy	Central-North	11.25	43.7667	412	-	-	-	0.133	-	0.133	0.248311	Anagnostou et al. (2009) Am J Hum Biol. 21, 217
Europe	Italy	Italians	13.9131	42.215	134	-	-	-	0.126856	-	0.126856	0.23762	Coelho et al. (2005) Hum Genet. 117, 329
Europe	Italy	Italians (from rome)	12.4793	41.9035	36	0	0	0	0.0833333	0	0.0833333	0.159722	Ranciaro et al. (2014) Am J Hum Genet. 94, 496
Europe	Italy	North Italian	9.67727	45.6983	28	-	-	-	0.357	-	0.357	0.586551	Bersaglieri et al. (2004) Am J Hum Genet. 74, 1111
Europe	Italy	North-Eastern	12.27	45.6	438	-	-	-	0.237	-	0.237	0.417831	Anagnostou et al. (2009) Am J Hum Biol. 21, 217
Europe	Italy	Northern	10	45.7	1832	-	-	-	0.23	-	0.23	0.4071	Zadro et al. (2017) Minerva Gastrenterol e Dietol. 63, 264
Europe	Italy	S. European*	12.483	41.9	66	0	0	0	0.091	0	0.091	0.173719	Ingram et al. (2007) Hum Genet. 120, 779
Europe	Italy	Sardinian	9.11667	39.2167	306	-	-	-	0.072	-	0.072	0.138816	Anagnostou et al. (2009) Am J Hum Biol. 21, 217
Europe	Italy	Sardinian	9.11667	39.2167	56	-	-	-	0.071	-	0.071	0.136959	Bersaglieri et al. (2004) Am J Hum Genet. 74, 1111
Europe	Italy	Sardinian	9.12	39.22	42	-	-	-	0.18	-	0.18	0.3276	Zadro et al. (2017) Minerva Gastrenterol e Dietol. 63, 264
Europe	Italy	South Italians	16.25	39.3	200	-	-	-	0.05	-	0.05	0.0975	Enattah et al. (2007) Am J Hum Genet. 81, 615
Europe	Italy	Southern	16.25	39.3	378	-	-	-	0.08	-	0.08	0.1536	Anagnostou et al. (2009) Am J Hum Biol. 21, 217
Europe	Italy	Southern	16.25	39.3	310	-	-	-	0.18	-	0.18	0.3276	Zadro et al. (2017) Minerva Gastrenterol e Dietol. 63, 264
Europe	Italy	Tuscan	10.9802	43.5663	16	-	-	-	0.063	-	0.063	0.122031	Bersaglieri et al. (2004) Am J Hum Genet. 74, 1111
Europe	Italy	Tyroleans Bozen	11.3547	46.4983	80	0	0	0	0.15	0	0.15	0.2775	present paper
Europe	Italy	Tyroleans Gadertal	11.9167	46.7167	76	0	0	0	0.421053	0	0.421053	0.66482	present paper
Europe	Italy	Tyroleans Vinschgau	10.7667	46.6333	102	0	0	0	0.362745	0	0.362745	0.593906	present paper
Europe	Macedonia	Macedonians	21.7453	41.6086	100	0	0	0	0.24	0	0.24	0.4224	present paper
Europe	Mixed	N. European	15	54	110	0	0	0	0.618	0	0.618	0.854076	Ingram et al. (2007) Hum Genet. 120, 779
Europe	Netherlands	Dutch	5.86	51.82	92	-	-	0	0.598	0	0.598	0.838396	Hassan et al. (2016) BMC Res Notes. 9, 8
Europe	Netherlands	Frisians	5.79993	53.2013	58	0	0	0	0.810345	0	0.810345	0.964031	present paper
Europe	Norway	Norwegians	8.46894	60.472	88	0	0	0	0.840909	0	0.840909	0.97469	present paper
Europe	Poland	Ashkenazi-Jews	21	52.25	96	-	-	-	0.0833333	-	0.0833333	0.159722	Mulcare (2006) PhD thesis, UCL
Europe	Poland	Polish	19.1451	51.9194	400	-	-	-	0.46	-	0.46	0.7084	Madry et al. (2010) Acta Biochim Pol. 57, 585
Europe	Poland	Polish	19.1451	51.9194	446	-	-	0	0.295964	0	0.295964	0.504333	Płoszaj et al. (2011) Cent Eur J Biol. 6, 176.
Europe	Portugal	Central/northern Portuguese	-8.4103	40.203	894	-	-	-	0.4016	0	0.4016	0.641917	Manco et al. (2017) Eur J Clin Nutr. 71, 21
Europe	Portugal	Portuguese	-8.22445	39.3999	96	0	0	0	0.4375	0	0.4375	0.683594	present paper
Europe	Portugal	Portuguese-Centre	-7.50487	40.2815	140	-	-	-	0.393	-	0.393	0.631551	Manco et al. (2012) Ann Hum Biol. 40, 205.
Europe	Portugal	Portuguese-North	-8.41842	41.5518	180	-	-	-	0.366667	-	0.366667	0.598889	Coelho et al. (2005) Hum Genet. 117, 329
Europe	Portugal	Portuguese-North	-8.41842	41.5518	128	-	-	-	0.383	-	0.383	0.619311	Manco et al. (2012) Ann Hum Biol. 40, 205.
Europe	Portugal	Portuguese-South	-7.82864	38.517	130	-	-	-	0.269	-	0.269	0.465639	Manco et al. (2012) Ann Hum Biol. 40, 205.
Europe	Romania	Romanians	24.9668	45.9432	118	0	0	0	0.169492	0	0.169492	0.310256	present paper
Europe	Romania (Eastern Trasylvania)	Seklers	25.7869	45.8639	130	-	-	-	0.4	-	0.4	0.64	Nagy et al. (2011) Am J Phys Anthr. 145, 262.
Europe	Russia	Erzya	43.5842	54.2123	60	-	-	-	0.27	-	0.27	0.4671	Enattah et al. (2007) Am J Hum Genet. 81, 615
Europe	Russia	Erzya	43.5842	54.2123	42	0	0	0	0.142857	0	0.142857	0.265306	present paper
Europe	Russia	Moksha	44.0684	54.2369	60	-	-	-	0.28	-	0.28	0.4816	Enattah et al. (2007) Am J Hum Genet. 81, 615
Europe	Russia	Moksha	44.0684	54.2369	32	0	0	0	0.40625	0	0.40625	0.647461	present paper
Europe	Russia	Russian	37.6156	55.7522	50	-	-	-	0.24	-	0.24	0.4224	Bersaglieri et al. (2004) Am J Hum Genet. 74, 1111
Europe	RUSSIA	Russian (Coriell)	37.6156	55.7522	14	0	0	0	0.214286	0	0.214286	0.382653	Ranciaro et al. (2014) Am J Hum Genet. 94, 496
Europe	Russia	Russians (Northwest)	40.5333	64.5333	298	0	-	0	0.389261	0	0.389261	0.626998	Khabarova et al. (2009) World J Gastroentero. 15, 1849
Europe	Russia	Russians Perm	56.2487	58.0138	46	0	0	0	0.23913	0	0.23913	0.421078	present paper
Europe	Russia (Komi republic)	Komi	54.8313	63.8631	20	-	-	-	0.15	-	0.15	0.2775	Enattah et al. (2007) Am J Hum Genet. 81, 615
Europe	Russian (Caucasus)	Adygei	40.0833	44.6	34	-	-	-	0.118	-	0.118	0.222076	Bersaglieri et al. (2004) Am J Hum Genet. 74, 1111
Europe	Scotland	British	-3.78352	56.0008	1032	-	-	-	0.819	-	0.819	0.967239	Davey Smith et al. (2009) Eur J Hum Genet. 17, 357
Europe	Spain	Catalans	1.52086	41.5912	58	0	0	0	0.258621	0	0.258621	0.450357	present paper
Europe	Spain	Spanish	-3.70247	40.5115	1718	-	-	-	0.385914	-	0.385914	0.622898	Agueda et al. (2010) Caclif Tissue Int. 87, 14
Europe	Spain	Spanish	-3.70247	40.5115	62	0	0	0	0.403226	0	0.403226	0.643861	present paper
Europe	Sweden	Northern European (Coriell)	17.63	59.85	74	0	0	0	0.666667	0	0.666667	0.888889	Ranciaro et al. (2014) Am J Hum Genet. 94, 496
Europe	Sweden	Sami	20.873	67.8655	60	0	0	0	0.293103	0	0.293103	0.500297	present paper
Europe	Sweden	Swedes	15.0065	60.0272	784	-	-	-	0.737245	-	0.737245	0.93096	Almon et al. (2007) Scand J Gastroenterol. 42, 165
Europe	Sweden	Swedes	15.0065	60.0272	74	0	0	0	0.777778	0	0.777778	0.950617	present paper
Europe	UK	Northern European ancestry	-0.119692	51.5112	102	0	0	0	0.745098	0	0.745098	0.935025	present paper, Mulcare (2006) PhD thesis, UCL
Europe	UK	Orcadian (Orkney Islands)	-3.14981	59.0417	32	-	-	-	0.688	-	0.688	0.902656	Bersaglieri et al. (2004) Am J Hum Genet. 74, 1111
Europe	Ukraine	Ukrainians	31.1656	48.3794	92	-	-	-	0.217391	-	0.217391	0.387524	Mulcare (2006) PhD thesis, UCL
Europe	Ukraine	Ukrainians	31.1656	48.3794	74	0	0	0	0.256757	0	0.256757	0.447589	present paper
Middle East	Cyprus	Greek-Cypriots	33.0226	34.7072	120	0	0	0	0.00833333	0	0.00833333	0.0165972	present paper
Middle East	Iran	Iranians	53.688	32.4279	42	-	-	-	0.1	-	0.1	0.19	Enattah et al. (2007) Am J Hum Genet. 81, 615
Middle East	Iran	Iranians	53.688	32.4279	42	0	-	0	0.1	0	0.1	0.19	Enattah et al. (2008) Am J Hum Genet. 82, 57
Middle East	Iran	Iranians	53.688	32.4279	154	0	0	0.00649351	0.0324675	0	0.038961	0.0764041	present paper, Mulcare (2006) PhD thesis, UCL
Middle East	Iran	Qashqai	52.5339	29.6165	20	-	-	-	0.05	-	0.05	0.0975	Enattah et al. (2007) Am J Hum Genet. 81, 615
Middle East	Israel	Ashkenazi-Jews	34.767	32.067	192	-	-	-	0.09375	-	0.09375	0.178711	Raz et al. (2013) Gene. 519, 67.
Middle East	Israel	Bedouin Arabs	34.767	32.067	302	-	-	0.278689	0.0165563	-	0.295245	0.50332	Raz et al. (2013) Gene. 519, 67.
Middle East	Israel	Bedouin Israeli	34.767	32.067	38	0	0	0.132	0.026	0	0.158	0.291036	Ingram et al. (2007) Hum Genet. 120, 779
Middle East	Israel	Druze	34.767	32.067	28	0	0	0.107	0.036	0	0.143	0.265551	Ingram et al. (2007) Hum Genet. 120, 779
Middle East	Israel	Iraqi Jews	34.767	32.067	192	-	-	-	0.036458	-	0.036458	0.0715868	Raz et al. (2013) Gene. 519, 67.
Middle East	Israel	Moroccan	34.767	32.067	192	-	-	-	0.09375	-	0.09375	0.178711	Raz et al. (2013) Gene. 519, 67.
Middle East	Israel	Urban Arabs	34.767	32.067	162	0	0	0.05555	0	0	0.05555	0.108014	Ingram et al. (2007) Hum Genet. 120, 779
Middle East	Israel	Urban Arabs	34.767	32.067	84	0	0.0119	0.0119	0.023809	0	0.047609	0.0929514	present paper
Middle East	Israel/PAA	Palestinian Arabs	35.2	31.9	36	0	0	0	0	0	0	0	Ingram et al. (2007) Hum Genet. 120, 779
Middle East	Israel/PAA	Palestinians	34.4667	31.5	44	0	0.01	0.0454545	0.0227273	0	0.0781818	0.150251	Ranciaro et al. (2014) Am J Hum Genet. 94, 496
Middle East	Jordan	Jordanian	35.933	31.95	112	0	-	0.054	0.054	0	0.108	0.204336	Enattah et al. (2008) Am J Hum Genet. 82, 57
Middle East	Jordan	Jordanian	36.2394	30.5852	46	0	0	0.34782	0	0	0.34782	0.574661	Ingram et al. (2007) Hum Genet. 120, 779
Middle East	Kurwait	Ajman	48.001	28.827	74	0	-	0.058	0.001	0	0.059	0.114519	Hill et al. (2013) Am J Phys Anthr. 152, 140
Middle East	Kuwait	Kuwaiti	47.4816	29.3117	66	0	0.0151515	0.25	0.030303	0	0.295455	0.503616	present paper
Middle East	Kuwait	Mutran	47.9416	29.2428	58	0	-	0.55	0	0.03	0.58	0.8236	Hill et al. (2013) Am J Phys Anthr. 152, 140
Middle East	Lebanon	Lebanese	35.4944	33.8889	48	0	0.01	0	0.0416667	0	0.0516667	0.100664	Ranciaro et al. (2014) Am J Hum Genet. 94, 496
Middle East	Oman	Arabs of Northern Oman	57.0112	23.8847	684	0	-	0.136	0.013	0	0.149	0.275799	Al-Abri et al. (2012) Hum Biol. 84, 271
Middle East	Oman	Dhofaris Arabs of Southern Oman	54.4342	18.397	420	0	-	0.724	0	0	0.724	0.923824	Al-Abri et al. (2012) Hum Biol. 84, 271
Middle East	Oman	Omani	58.5041	23.533	104	0	-	0.769231	0.0288462	0	0.798077	0.959227	Al-Abri et al. (2013) Oman Med J. 28, 341
Middle East	Saudi Arabia	Bedouin	45	23	94	0	0	0.47872	0	0	0.47872	0.728267	Ingram et al. (2007) Hum Genet. 120, 779
Middle East	Saudi Arabia	Central	46.7241	24.7117	180	0	-	0.605556	0	0	0.605556	0.844414	Imtiaz et al. (2007) J Med Genet. 44, e89
Middle East	Saudi Arabia	Eastern	50.6794	22.2954	164	0	-	0.615854	0	0	0.615854	0.852432	Imtiaz et al. (2007) J Med Genet. 44, e89
Middle East	Saudi Arabia	Northern	39.3206	29.8874	164	0	-	0.52439	0.00609756	0	0.530488	0.779558	Imtiaz et al. (2007) J Med Genet. 44, e89
Middle East	Saudi Arabia	Southern	44.1323	17.4917	184	0	-	0.576087	0	0	0.576087	0.820298	Imtiaz et al. (2007) J Med Genet. 44, e89
Middle East	Saudi Arabia	Western	39.8167	21.4167	172	0	-	0.645349	0.00581395	0	0.651163	0.878313	Imtiaz et al. (2007) J Med Genet. 44, e89
Middle East	Saudi Arabia	Arabs	45	23	248	0	-	0.57	0.004	0.008	0.582	0.825276	Enattah et al. (2008) Am J Hum Genet. 82, 57
Middle East	Syria	Assyrians	36.3	33.5	80	-	-	-	0.038	-	0.038	0.074556	Mulcare (2006) PhD thesis, UCL
Middle East	Syria	Syrians	38.9967	34.8022	140	0	0	0.0285714	0.0214286	0	0.05	0.0975	present paper
Middle East	Turkey	Anatolian-Turks	31.3345	38.9884	98	-	-	-	0.0306122	-	0.0306122	0.0602874	Mulcare (2006) PhD thesis, UCL
Middle East	Turkey	Anatolian-Turks	31.3345	38.9884	116	0	0	0	0.0775862	0	0.0775862	0.149153	present paper
Middle East	Yemen	Yemen (judeo-yemen)	44.2067	15.3547	46	0	0.01	0.152174	0	0	0.162174	0.298047	Ranciaro et al. (2014) Am J Hum Genet. 94, 496
Middle East	Yemen	Yemeni (Sana'a University)	44.2075	15.352	478	0	-	0.548	0.002	0	0.55	0.7975	Al-Abri et al. (2012) Hum Biol. 84, 271
Middle East	Yemen	Yemeni_Hadramaut	49.3653	16.9304	166	0.006024	0	0.240964	0.0180723	0.0120482	0.277108	0.477428	present paper
Middle East	Yemen	Yemeni_Sena	44.2075	15.352	68	0	0	0.294118	0.147059	0	0.441176	0.687716	present paper
Middle East	Yemen	Yemenis 1	44.18	13.32	86	0.012	0.012	0.651	0	0	0.675	0.894375	Priehodová et al. (2014) Hum Biol. 86, 7
Middle East	Yemen	Yemenis 2	43	14.82	132	0.008	0	0.591	0	0.015	0.614	0.851004	Priehodová et al. (2014) Hum Biol. 86, 7
Middle East	Yemen	Yemenis 3	43.6	15.7	68	0	0	0.618	0	0	0.618	0.854076	Priehodová et al, (2014) Hum Biol. 86, 7
Middle East	Yemen	Yemenis 4	48.74	15.93	80	0	0	0.263	0.038	0	0.301	0.511399	Priehodová et al. (2014) Hum Biol. 86, 7
Middle East	Yemen	Yemenis 5	53.85	12.5	130	0	0	0.585	0.046	0	0.631	0.863839	Priehodová et al. (2014) Hum Biol. 86, 7
* Note that many studies did not examine all alleles (-) so that these totals may not always be meaningful
Note that this database will shortly be uploaded to http://www.ucl.ac.uk/mace-lab/resources/glad so any errors noted, or updates will be added to that database - please notify d.swallow@ucl.ac.uk
														herders
